# Supplementary material for: Variability of Amyloid Propensity in Imperfect Repeats of CsgA Protein of Salmonella enterica and Escherichia coli
Source: Int J Mol Sci. 2021 May 12;22(10):5127. doi: 10.3390/ijms22105127 (PMC8151669; doi:10.3390/ijms22105127)
Supplement: Supplementary file 1 [file ijms-22-05127-s001.zip]

Archive with 1 entries (1 files):
- ijms-1197308-supplementary.pdf
